# Supplementary material for: BUB-1 promotes amphitelic chromosome biorientation via multiple activities at the kinetochore
Source: eLife. 2018 Dec 14;7:e40690. doi: 10.7554/eLife.40690 (PMC6303103; doi:10.7554/eLife.40690)
Supplement: Figure 2—source data 2. [file elife-40690-fig2-data2.xlsx]

## Sheet: Chromosome segregation
	amphitelic	merotelic	mono-oriented
JDU440_knl-1	12	0	0
JDU440_knl-1+hcp-1	0	0	11
JDU441_knl-1	2	13	0
JDU441_knl-1+hcp-1	0	15	1
