# Supplementary material for: BUB-1 promotes amphitelic chromosome biorientation via multiple activities at the kinetochore
Source: eLife. 2018 Dec 14;7:e40690. doi: 10.7554/eLife.40690 (PMC6303103; doi:10.7554/eLife.40690)
Supplement: Figure 2—figure supplement 1—source data 1. [file elife-40690-fig2-figsupp1-data1.xlsx]

## Sheet: Sheet1
WT	D85-505
1.16881	0.027542
1.22205	0.0377265
1.30706	0.0821169
0.916916	0.0760439
1.43284	0.120439
0.958159	0.0566442
0.966186	0.207418
0.965841	0.249698
0.466165	0.113345
1.06751	0.0786901
1.01058	0.0668849
1.15346	0.118753
0.633425
0.731004
