# Supplementary material for: BUB-1 promotes amphitelic chromosome biorientation via multiple activities at the kinetochore
Source: eLife. 2018 Dec 14;7:e40690. doi: 10.7554/eLife.40690 (PMC6303103; doi:10.7554/eLife.40690)
Supplement: Figure 4—source data 3. [file elife-40690-fig4-data3.xlsx]

## Sheet: Chromosome segregation
	amphitelic	merotelic	mono-oriented
JDU440	12	0	0
JDU440_BUB1	5	18	0
JDU440_HCP1	0	0	14
JDU440_HCP1BUB1	0	11	0
JDU440_ZWL1	6	6	0
JDU440_HCP1ZWL1	0	0	14
