# Supplementary material for: BUB-1 promotes amphitelic chromosome biorientation via multiple activities at the kinetochore
Source: eLife. 2018 Dec 14;7:e40690. doi: 10.7554/eLife.40690 (PMC6303103; doi:10.7554/eLife.40690)
Supplement: Figure 4—figure supplement 1—source data 3. [file elife-40690-fig4-figsupp1-data3.xlsx]

## Sheet: Sheet1
WT	Delta KD
0.548323	0.601175
0.557393	0.463037
0.892151	0.421885
0.514914	0.867384
0.510359	0.446914
0.414908	0.58168
