# Supplementary material for: BUB-1 promotes amphitelic chromosome biorientation via multiple activities at the kinetochore
Source: eLife. 2018 Dec 14;7:e40690. doi: 10.7554/eLife.40690 (PMC6303103; doi:10.7554/eLife.40690)
Supplement: Figure 5—source data 2. [file elife-40690-fig5-data2.xlsx]

## Sheet: Chromosome segregation
	amphitelic	merotelic	mono-oriented
WT_bub-1+hcp-1	0	0	13
Delta_KD_bub-1+hcp-1	2	6	1
K718R_D847N_bub-1+hcp-1	4	9	0
Delta_KD_bub-1+hcp-1_DeltaSKA	0	0	11
K718R_D847N_bub-1+hcp-1_DeltaSKA	0	0	13
