# Supplementary material for: BUB-1 promotes amphitelic chromosome biorientation via multiple activities at the kinetochore
Source: eLife. 2018 Dec 14;7:e40690. doi: 10.7554/eLife.40690 (PMC6303103; doi:10.7554/eLife.40690)
Supplement: Figure 5—figure supplement 2—source data 4. [file elife-40690-fig5-figsupp2-data4.xlsx]

## Sheet: Sheet1
Control	Delta KD	K718R D847N
0.741245	0.528406	0.350984
0.495311	0.362917	0.233763
0.599267	0.410138	0.51519
0.425766	0.62975	0.563558
0.604443	0.503929	0.618595
0.384801	0.359844	0.625003
0.441622	0.54053	0.450734
0.367148	0.597618
0.275075	0.732062
0.217511	0.765963
0.381734	0.721322
0.572157
0.495956
0.739647
0.361943
0.395696
0.376706
0.74299
0.482506
0.633365
