# Supplementary material for: BUB-1 promotes amphitelic chromosome biorientation via multiple activities at the kinetochore
Source: eLife. 2018 Dec 14;7:e40690. doi: 10.7554/eLife.40690 (PMC6303103; doi:10.7554/eLife.40690)
Supplement: Figure 6—source data 1. [file elife-40690-fig6-data1.xlsx]

## Sheet: Chromosome segregation
	amphitelic	merotelic	mono-oriented
Delta_KD_bub-1 at 15°C	8	7	0
Delta_KD_bub-1 at 24°C	13	2	0
